# Supplementary material for: FGF19 and its analog Aldafermin cooperate with MYC to induce aggressive hepatocarcinogenesis
Source: EMBO Mol Med. 2024 Jan 16;16(2):2. doi: 10.1038/s44321-023-00021-x (PMC10897482; doi:10.1038/s44321-023-00021-x)
Supplement: Supplementary file 1 — Dataset EV1 [file 44321_2023_21_MOESM1_ESM.zip]

Archive with 2 entries (2 files):
- Dataset EV1 - README.txt
- Dataset EV1.csv
