# Supplementary material for: FGF19 and its analog Aldafermin cooperate with MYC to induce aggressive hepatocarcinogenesis
Source: EMBO Mol Med. 2024 Jan 16;16(2):2. doi: 10.1038/s44321-023-00021-x (PMC10897482; doi:10.1038/s44321-023-00021-x)
Supplement: Supplementary file 1 — Dataset EV1 [file 44321_2023_21_MOESM1_ESM.zip › Dataset EV1 - README.txt]

Title
Dataset EV1:  GSEA Pathways enriched in FGF19/Aldafermin+MYC driven tumors

Description
List of all 18 GSEA pathways enriched in FGF19/Aldafermin + MYC driven tumors.
