# Supplementary material for: FGF19 and its analog Aldafermin cooperate with MYC to induce aggressive hepatocarcinogenesis
Source: EMBO Mol Med. 2024 Jan 16;16(2):2. doi: 10.1038/s44321-023-00021-x (PMC10897482; doi:10.1038/s44321-023-00021-x)
Supplement: Supplementary file 1 — Dataset EV1 [file 44321_2023_21_MOESM1_ESM.zip › Dataset EV1.csv]

GO.ID;Term;pvalue;NES;DataSet size;Gene ratio;Significant genes symbols
GO:0010718;positive regulation of epithelial to mesenchymal transition;2	69E-05;2	043170352;38;42.105% (16/38);"Bmp7;Col1a1;Dab2;Gcnt2;Pdpn;Mdk;Snai1;Tgfb1i1;Tgfb2;Tgfb3;Tgfbr2;Glipr2;Tbx20;Rgcc;Bambi;Loxl2"
GO:0060271;cilium assembly;9	84E-05;-1	719969134;176;44.318% (78/176);"Ttll3;Bbs4;Prickle1;Ift140;Dync2h1;Avil;Cep131;Ift81;Asap1;Ttbk2;Onecut1;Cep250;Kif3a;Nek1;Pcm1;Ttc36;Dcdc2a;Rfx3;Ro60;Wdr19;Dync2li1;Cep290;Wdpcp;Fbf1;Ift88;Ptpdc1;Cenpj;Rab29;Fhdc1;Cc2d2a;Tmem231;Cep126;Septin7;Alms1;Ofd1;Rpgrip1l;Ift52;Rilp;Bbs9;Ccdc66;Tmem237;Cep162;Pibf1;Bbs1;Ahi1;Celsr2;Tbc1d32;Arl6;Septin6;Cep20;Sclt1;Bbs2;Ift172;Ift74;Cfap410;Cibar1;Cep70;A…
GO:0030198;extracellular matrix organization;0	000238284;1	746022763;113;61.947% (70/113);"Emilin1;Adamts9;Col16a1;Adamts1;Agt;Apbb1;Apbb2;Aplp1;App;Atp7a;Bcl3;Col15a1;Col18a1;Col3a1;Col4a2;Col4a5;Col5a1;Col5a2;Col8a1;Col1a1;Col1a2;Eln;Ercc2;Fbln2;Fn1;B4galt1;Foxf1;Hspg2;Idua;Ccn1;Itih1;Lgals3;Papln;Marco;Matn2;Mmp12;Mmp11;Mmp14;Mmp2;Nid1;Tnfrsf11b;Adamts2;Tgfb2;Tgfbi;Scara3;Adamts10;Adamtsl4;Adamts14;Adamts5;Fbln5;Mmp25;Itga8;Vwa1;Mmp23;Adamts13;Olfml2b…
GO:0006911;phagocytosis	engulfment;0	000458318;1	889715992;27;51.852% (14/27);"Abca1;Aif1;Elmo1;Fcer1g;Fcgr1;Itgam;Itgb2;Marco;Sirpa;Sh3bp1;Treml4;Arhgap25;Bin2;Siglece"
GO:0001570;vasculogenesis;0	000587297;1	831982502;57;57.895% (33/57);"Gdf2;Cited1;Ackr3;Eng;Epha2;Fzd4;Hey1;Foxf1;Junb;Kdr;Nrp1;Ntrk2;Enpp1;Ptprj;Sgpl1;Sox17;Sox18;Ccm2;Tead2;Tek;Tgfbr2;Tgfbr3;Tie1;Npr2;Aplnr;Smo;Egfl7;Ramp2;Hdac7;Tbx20;Cul7;Rasip1;Heg1"
GO:0060395;SMAD protein signal transduction;0	000694388;1	842688061;54;44.444% (24/54);"Afp;Bmp5;Bmp7;Gdf2;Cited1;Fos;Gdf10;Gdf11;Gdf3;Hexa;Hipk2;Inhba;Inhbb;Jun;Smad6;Meg3;Nodal;Tgfb2;Tgfb3;Trf;Gdf15;Gdf6;Rbm14;Atoh8"
GO:0048856;anatomical structure development;0	000813959;-1	833691212;31;16.129% (5/31);"Eya2;Pax8;Pax9;Tfap2a;Pygo1"
GO:0061844;antimicrobial humoral immune response mediated by antimicrobial peptide;0	001043965;-1	811902539;44;20.455% (9/44);"Dmbt1;Defb1;Krt6a;Ltf;Nppb;Reg3g;Cxcl12;Leap2;H2bc21"
GO:0008284;positive regulation of cell population proliferation;0	001515665;-1	486881809;368;6.25% (23/368);"Areg;Btc;Runx2;Cdx2;Cxcr2;Emp2;Ereg;Hmga2;Lamc2;Epcam;Pdx1;Prkcz;Prl2c2;Prl2c3;Ptgs2;Reg3g;Sox11;Sox4;Sox9;Wnt7b;Insm1;Dynap;Il24"
GO:0007275;multicellular organism development;0	001700745;-1	376763615;640;11.406% (73/640);"Ano1;Adgrv1;Npnt;Cspg4;Cdh17;Cdx2;Celsr1;Dmbt1;Csrp2;Csrp3;Dab1;Dhh;Lefty1;Ebf3;Efna5;Elf3;Emx1;Enah;Eomes;Ereg;Eya2;Fgf1;Fzd6;Ifrd1;Irx3;Jag2;Kit;Lhx1;Lhx6;Mbnl3;Msx1;Msx3;Gadd45b;Ntrk1;Pax8;Pax9;Pdx1;Sema3b;Sema3c;Sema3e;Sema5b;Sorl1;Sox11;Dync2li1;Wnt10a;Wnt7b;Ina;Zfp57;Tmeff1;Spry3;Cdh24;Tenm4;Dact2;Gpr161;Nanos3;Ror1;Zbtb18;Ccbe1;Ahi1;Insm1;Tbc1d32;Ift74;Mturn…
GO:0010862;positive regulation of pathway-restricted SMAD protein phosphorylation;0	001712102;1	797030085;41;51.22% (21/41);"Acvr1;Acvrl1;Bmp4;Bmp5;Bmp7;Gdf2;Csnk2b;Dab2;Eng;Gdf10;Gdf11;Gdf3;Inhba;Inhbb;Nodal;Rbpms;Tgfb2;Tgfb3;Tgfbr2;Gdf15;Gdf6"
GO:0006366;transcription by RNA polymerase II;0	002817326;-1	562872773;178;19.101% (34/178);"Barx2;Cd28;Ehf;Elf3;Lhx1;Smad3;Msx1;Ndp;Nfatc2;Nfix;Notch1;Nr4a2;Pdx1;Etv4;Pik3r1;Prl2c2;Rb1;Nr1h4;Sox9;Lcorl;Tfap2a;Atrx;Glis3;Gtf2b;Arid4a;Atxn7;Ell3;Chd5;Taf1;Snapc5;Bcl11b;Nfatc4;Nfkbiz;Taf13"
GO:0048514;blood vessel morphogenesis;0	004403107;1	767137828;31;35.484% (11/31);"Acvrl1;Angpt2;Gdf2;Fgfr1;Flt4;Gja1;Lama1;Lox;Serpinf2;Syk;Thbs1"
GO:0034976;response to endoplasmic reticulum stress;0	00556959;1	602434179;74;41.892% (31/74);"Dnajc3;Tmbim6;Alox15;Atf4;Pdia4;Ddit3;Flot1;Hspa5;Bbc3;Marcks;Ppp1r15a;Nfe2l1;P4hb;Pmp22;Sel1l;Stc2;Os9;Thbs1;Eif2b5;Xbp1;Trib3;Ficd;Srpx;Pla2g6;Scamp5;Sdf2l1;Herpud1;Tmem258;Gorasp2;Pdia6;Cdk5rap3"
GO:0030030;cell projection organization;0	005704608;-1	572214993;160;37.5% (60/160);"Bbs4;Ift140;Ccdc88a;Dync2h1;Cep131;Ift81;Asap1;Cep250;Kif3a;Nek1;Pcm1;Prl2c2;Dcdc2a;Ro60;Wdr19;Dync2li1;Cep290;Wdpcp;Fbf1;Ift88;Ptpdc1;Fhdc1;Crocc;Cc2d2a;Mark4;Tmem231;Ofd1;Ift52;Cul3;Bbs9;Ccdc66;Tmem237;Cep162;Myo1a;Bbs1;Odf2l;Ahi1;Nphp1;Prickle3;Arl6;Cep20;Bbs2;Ift74;Cfap410;Cibar1;Spef1;Bbs7;Ttc30b;Bbs5;Cep43;Ttc8;Ift43;Cluap1;2700049A03Rik;Cep83;Armc9;Ak7;Cep41;C…
GO:0045597;positive regulation of cell differentiation;0	005739177;-1	661585475;44;9.091% (4/44);"Btc;Cdx2;Uts2;Insm1"
GO:0060045;positive regulation of cardiac muscle cell proliferation;0	00721003;1	740962894;22;36.364% (8/22);"Fgfr1;Fgfr2;Gata6;Gli1;Ncam1;Tgfbr3;Wnt2;Tbx20"
GO:0006935;chemotaxis;0	009399058;1	563084355;89;55.056% (49/89);"Msmp;Cmtm7;Nckap1l;C3ar1;C5ar1;Cxcr4;Ccr1;Ccr3;Ccr5;Ccr7;Ackr3;Cx3cr1;Ear2;Fpr1;Cmklr1;Cxcl10;Ccn1;Il16;Lect2;Lsp1;Pdgfrb;Enpp2;Pik3c2g;Pik3cd;Ptafr;Rac2;Robo1;S100a8;Ccl11;Ccl12;Ccl2;Ccl22;Ccl6;Ccl8;Ccl9;Cxcl2;Robo2;Pik3cg;C5ar2;Pla2g6;Ccrl2;Cxcl13;Ccl24;Cmtm3;Ecscr;Zfp580;Rarres2;Hrg;Dock2"
