# Supplementary material for: FGF19 and its analog Aldafermin cooperate with MYC to induce aggressive hepatocarcinogenesis
Source: EMBO Mol Med. 2024 Jan 16;16(2):2. doi: 10.1038/s44321-023-00021-x (PMC10897482; doi:10.1038/s44321-023-00021-x)
Supplement: Supplementary file 2 — Source Data Fig. 1 [file 44321_2023_21_MOESM2_ESM.zip]

Archive with 15 entries (9 files):
- Figure 01 SourceData/
- Figure 01 SourceData/Fig01PanelB/
- Figure 01 SourceData/Fig01PanelB/Mouse#1 - HES.jpg
- Figure 01 SourceData/Fig01PanelB/Mouse#19 - HES.jpg
- Figure 01 SourceData/Fig01PanelC/
- Figure 01 SourceData/Fig01PanelC/Fig01PanelC.xlsx
- Figure 01 SourceData/Fig01PanelD/
- Figure 01 SourceData/Fig01PanelD/Mouse#100_export_1.25_2x.jpg
- Figure 01 SourceData/Fig01PanelD/Mouse#57_export_1.25x.jpg
- Figure 01 SourceData/Fig01PanelD/Mouse#71_export_1.25x.jpg
- Figure 01 SourceData/Fig01PanelD/Thumbs.db
- Figure 01 SourceData/Fig01PanelE/
- Figure 01 SourceData/Fig01PanelE/Fig01PanelE.xlsx
- Figure 01 SourceData/Fig01PanelF/
- Figure 01 SourceData/Fig01PanelF/Fig01PanelF.xlsx
