# Supplementary material for: FGF19 and its analog Aldafermin cooperate with MYC to induce aggressive hepatocarcinogenesis
Source: EMBO Mol Med. 2024 Jan 16;16(2):2. doi: 10.1038/s44321-023-00021-x (PMC10897482; doi:10.1038/s44321-023-00021-x)
Supplement: Supplementary file 2 — Source Data Fig. 1 [file 44321_2023_21_MOESM2_ESM.zip › Figure 01 SourceData/Fig01PanelC/Fig01PanelC.xlsx]

## Sheet: Sheet1
Mouse ID	Days elapsed	Incidence tumor	Combinaison
Mouse#22	83	0	FGF19+sgTrp53
Mouse#23	182	0	FGF19+sgTrp53
Mouse#24	182	0	FGF19+sgTrp53
Mouse#25	182	0	FGF19+sgTrp53
Mouse#26	55	0	FGF19+sgTrp53
Mouse#27	175	0	FGF19+sgTrp53
Mouse#28	113	0	FGF19+sgTrp53
Mouse#29	105	0	FGF19+sgTrp53
Mouse#30	91	0	FGF19+sgTrp53
Mouse#31	91	0	FGF19+sgTrp53
Mouse#32	91	0	FGF19+sgTrp53
Mouse#33	182	0	FGF19+sgTrp53
Mouse#34	182	0	FGF19+sgTrp53
Mouse#35	182	0	FGF19+sgTrp53
Mouse#36	182	0	FGF19+sgTrp53
Mouse#79	22	1	FGF19+MYC
Mouse#81	21	1	FGF19+MYC
Mouse#82	21	1	FGF19+MYC
Mouse#83	21	1	FGF19+MYC
Mouse#84	21	1	FGF19+MYC
Mouse#85	21	1	FGF19+MYC
Mouse#86	21	1	FGF19+MYC
Mouse#100	23	1	FGF19+MYC
Mouse#87	27	1	FGF19+MYC
Mouse#88	27	1	FGF19+MYC
Mouse#89	27	1	FGF19+MYC
Mouse#90	27	1	FGF19+MYC
Mouse#37	273	0	FGF19+CCND1
Mouse#38	273	0	FGF19+CCND1
Mouse#39	273	0	FGF19+CCND1
Mouse#40	231	0	FGF19+CCND1
Mouse#41	273	0	FGF19+CCND1
Mouse#42	273	1	FGF19+CCND1+sgTrp53
Mouse#43	273	0	FGF19+CCND1+sgTrp53
Mouse#44	273	1	FGF19+CCND1+sgTrp53
Mouse#45	273	0	FGF19+CCND1+sgTrp53
Mouse#46	273	0	FGF19+CCND1+sgTrp53
Mouse#47	121	1	FGF19+CTNNB1
Mouse#48	93	1	FGF19+CTNNB1
Mouse#49	93	0	FGF19+CTNNB1
Mouse#50	93	1	FGF19+CTNNB1
Mouse#51	121	1	FGF19+CTNNB1
Mouse#52	110	1	FGF19+CTNNB1
Mouse#53	105	1	FGF19+CTNNB1
Mouse#54	105	1	FGF19+CTNNB1
Mouse#55	105	1	FGF19+CTNNB1
