# Supplementary material for: FGF19 and its analog Aldafermin cooperate with MYC to induce aggressive hepatocarcinogenesis
Source: EMBO Mol Med. 2024 Jan 16;16(2):2. doi: 10.1038/s44321-023-00021-x (PMC10897482; doi:10.1038/s44321-023-00021-x)
Supplement: Supplementary file 2 — Source Data Fig. 1 [file 44321_2023_21_MOESM2_ESM.zip › Figure 01 SourceData/Fig01PanelE/Fig01PanelE.xlsx]

## Sheet: Sheet1
Mouse ID	Liver/Body weight	Number of tumors	Combinaison
Mouse#56	4.6	0	MYC+RFP
Mouse#57	5.6	1	MYC+RFP
Mouse#58	4.4	0	MYC+RFP
Mouse#59	2.8	0	MYC+RFP
Mouse#60	7.7	1	MYC+RFP
Mouse#61	4.7	0	MYC+RFP
Mouse#62	4.6	0	MYC+RFP
Mouse#63	4.2	0	MYC+RFP
Mouse#64	4.8	0	MYC+RFP
Mouse#65	4.5	0	MYC+RFP
Mouse#79	4.5	1	FGF19+MYC
Mouse#91	4.8	0	FGF19+MYC
Mouse#81	40.3	50+	FGF19+MYC
Mouse#82	11.4	39	FGF19+MYC
Mouse#83	13.4	21	FGF19+MYC
Mouse#84	17.1	50+	FGF19+MYC
Mouse#85	7.1	27	FGF19+MYC
Mouse#86	23	50+	FGF19+MYC
Mouse#100	25.2	50+	FGF19+MYC
Mouse#97	7	50+	FGF19+MYC
Mouse#98	20.3	50+	FGF19+MYC
Mouse#99	20.2	50+	FGF19+MYC
Mouse#71	12.6	14	Fgf15+MYC
Mouse#72	6	1	Fgf15+MYC
Mouse#73	4.8	1	Fgf15+MYC
Mouse#77	26.9	30	Fgf15+MYC
Mouse#74	5.8	5	Fgf15+MYC
Mouse#78	5.1	1	Fgf15+MYC
Mouse#75	6.8	4	Fgf15+MYC
Mouse#76	9	6	Fgf15+MYC
