# Supplementary material for: FGF19 and its analog Aldafermin cooperate with MYC to induce aggressive hepatocarcinogenesis
Source: EMBO Mol Med. 2024 Jan 16;16(2):2. doi: 10.1038/s44321-023-00021-x (PMC10897482; doi:10.1038/s44321-023-00021-x)
Supplement: Supplementary file 2 — Source Data Fig. 1 [file 44321_2023_21_MOESM2_ESM.zip › Figure 01 SourceData/Fig01PanelF/Fig01PanelF.xlsx]

## Sheet: Sheet1
MouseID	Target	Combinaison	Cp HPRT	Ct Target	Ratio Target/HPRT
Mouse#92	FGF19	FGF19+MYC	23.9309	16.8406	136.3
Mouse#93	FGF19	FGF19+MYC	25.2214	18.4778	107.2
Mouse#94	FGF19	FGF19+MYC	25.0226	18.473	93.68
Mouse#95	FGF19	FGF19+MYC	24.3204	16.2787	263.5
Mouse#97	FGF19	FGF19+MYC	25.4088	16.5835	453.6
Mouse#71	FGF19	FGF15+MYC	24.2194	29.4883	0.0259
Mouse#72	FGF19	FGF15+MYC	24.629	29.2359	0.041
Mouse#73	FGF19	FGF15+MYC	24.7467	30.0011	0.0262
Mouse#74	FGF19	FGF15+MYC	24.8628	29.7379	0.0341
Mouse#75	FGF19	FGF15+MYC	24.8706	30.2505	0.024
Mouse#76	FGF19	FGF15+MYC	24.9352	29.6853	0.0372
Mouse#10	FGF19	RFP	27.1071	28.5382	0.3708
Mouse#6	FGF19	RFP	26.7987	29.9559	0.1121
Mouse#7	FGF19	RFP	26.7289	29.4532	0.1513
Mouse#8	FGF19	RFP	28.4229	28.987	0.6764
Mouse#9	FGF19	RFP	26.971	29.5577	0.1665
MouseID	Target	Combinaison	Cp HPRT	Ct Target	Ratio Target/HPRT
Mouse#92	FGF15	FGF19+MYC	23.9309	0	0
Mouse#93	FGF15	FGF19+MYC	25.2214	35	0.00114
Mouse#94	FGF15	FGF19+MYC	25.0226	35	0.000992
Mouse#95	FGF15	FGF19+MYC	24.3204	35	0.00061
Mouse#97	FGF15	FGF19+MYC	25.4088	0	0
Mouse#71	FGF15	FGF15+MYC	24.2194	18.3392	58.9
Mouse#72	FGF15	FGF15+MYC	24.629	18.6245	64.2
Mouse#73	FGF15	FGF15+MYC	24.7467	20.7728	15.71
Mouse#74	FGF15	FGF15+MYC	24.8628	18.5067	81.92
Mouse#75	FGF15	FGF15+MYC	24.8706	19.6514	37.25
Mouse#76	FGF15	FGF15+MYC	24.9352	19.4402	45.1
Mouse#10	FGF15	RFP	27.1071	0	0
Mouse#6	FGF15	RFP	26.7987	0	0
Mouse#7	FGF15	RFP	26.7289	0	0
Mouse#8	FGF15	RFP	28.4229	0	0
Mouse#9	FGF15	RFP	26.971	35	0.00383
MouseID	Target	Combinaison	Cp HPRT	Ct Target	Ratio Target/HPRT
Mouse#92	GPC3	FGF19+MYC	21.1806	21.5577	0.77
Mouse#93	GPC3	FGF19+MYC	22.2117	21.7826	1.346
Mouse#94	GPC3	FGF19+MYC	21.7371	22.7411	0.4986
Mouse#95	GPC3	FGF19+MYC	21.1122	21.7372	0.6484
Mouse#97	GPC3	FGF19+MYC	21.8324	22.3699	0.689
Mouse#71	GPC3	FGF15+MYC	21.4261	21.412	1.01
Mouse#72	GPC3	FGF15+MYC	21.3095	21.6795	0.7738
Mouse#73	GPC3	FGF15+MYC	21.5575	21.5784	0.9856
Mouse#74	GPC3	FGF15+MYC	21.7119	21.5196	1.143
Mouse#75	GPC3	FGF15+MYC	21.726	21.7921	0.9552
Mouse#76	GPC3	FGF15+MYC	21.6234	21.5946	1.02
Mouse#10	GPC3	RFP	22.9286	31.4463	0.00273
Mouse#6	GPC3	RFP	23.3987	31.0022	0.00514
Mouse#7	GPC3	RFP	23.3383	31.165	0.0044
Mouse#8	GPC3	RFP	24.9036	34.6455	0.00117
Mouse#9	GPC3	RFP	23.5606	31.4848	0.00412
MouseID	Target	Combinaison	Cp HPRT	Ct Target	Ratio Target/HPRT
Mouse#92	AFP	FGF19+MYC	21.1806	19.3329	3.599
Mouse#93	AFP	FGF19+MYC	22.2117	19.0853	8.733
Mouse#94	AFP	FGF19+MYC	21.7371	20.3589	2.599
Mouse#95	AFP	FGF19+MYC	21.1122	19.8554	2.39
Mouse#97	AFP	FGF19+MYC	21.8324	19.2893	5.828
Mouse#71	AFP	FGF15+MYC	21.4261	18.0777	10.18
Mouse#72	AFP	FGF15+MYC	21.3095	18.0731	9.424
Mouse#73	AFP	FGF15+MYC	21.5575	18.9813	5.964
Mouse#74	AFP	FGF15+MYC	21.7119	18.8012	7.52
Mouse#75	AFP	FGF15+MYC	21.726	19.184	5.824
Mouse#76	AFP	FGF15+MYC	21.6234	18.7075	7.547
Mouse#10	AFP	RFP	22.9286	31.8106	0.00212
Mouse#6	AFP	RFP	23.3987	31.0338	0.00503
Mouse#7	AFP	RFP	23.3383	30.8456	0.0055
Mouse#8	AFP	RFP	24.9036	33.8228	0.00207
Mouse#9	AFP	RFP	23.5606	31.0368	0.00562
