# Supplementary material for: FGF19 and its analog Aldafermin cooperate with MYC to induce aggressive hepatocarcinogenesis
Source: EMBO Mol Med. 2024 Jan 16;16(2):2. doi: 10.1038/s44321-023-00021-x (PMC10897482; doi:10.1038/s44321-023-00021-x)
Supplement: Supplementary file 3 — Source Data Fig. 2 [file 44321_2023_21_MOESM3_ESM.zip]

Archive with 8 entries (5 files):
- Figure 02 SourceData/
- Figure 02 SourceData/Fig02PanelB/
- Figure 02 SourceData/Fig02PanelB/Fig02PanelB.xlsx
- Figure 02 SourceData/Fig02PanelB/Mouse#109 - HES.jpg
- Figure 02 SourceData/Fig02PanelB/Mouse#124 - HES.jpg
- Figure 02 SourceData/Fig02PanelB/Mouse#63 - HES.lif
- Figure 02 SourceData/Fig02PanelE/
- Figure 02 SourceData/Fig02PanelE/Table genes heatmap.csv
