# Supplementary material for: FGF19 and its analog Aldafermin cooperate with MYC to induce aggressive hepatocarcinogenesis
Source: EMBO Mol Med. 2024 Jan 16;16(2):2. doi: 10.1038/s44321-023-00021-x (PMC10897482; doi:10.1038/s44321-023-00021-x)
Supplement: Supplementary file 3 — Source Data Fig. 2 [file 44321_2023_21_MOESM3_ESM.zip › Figure 02 SourceData/Fig02PanelB/Fig02PanelB.xlsx]

## Sheet: Sheet1
MouseID	Liver/Body Weight	Number of tumors	Combinaison
Mouse#56	4.6	0	MYC + RFP
Mouse#57	5.6	1	MYC + RFP
Mouse#58	4.4	0	MYC + RFP
Mouse#59	2.8	0	MYC + RFP
Mouse#60	7.7	1	MYC + RFP
Mouse#61	4.7	0	MYC + RFP
Mouse#62	4.6	0	MYC + RFP
Mouse#63	4.2	0	MYC + RFP
Mouse#64	4.8	0	MYC + RFP
Mouse#65	4.5	0	MYC + RFP
Mouse#101	5.3	0	Aldafermin
Mouse#102	5.3	0	Aldafermin
Mouse#103	3.6	0	Aldafermin
Mouse#104	3.8	0	Aldafermin
Mouse#105	5.1	0	Aldafermin
Mouse#106	4.6	0	Aldafermin
Mouse#107	5.2	0	Aldafermin
Mouse#108	4	0	Aldafermin
Mouse#109	4.2	0	Aldafermin
Mouse#110	4.2	0	Aldafermin
Mouse#111	4.7	0	Aldafermin
Mouse#112	4.4	0	Aldafermin
Mouse#122	30	22	Aldafermin + MYC
Mouse#124	13.1	13	Aldafermin + MYC
Mouse#113	5.7	1	Aldafermin + MYC
Mouse#114	5.6	1	Aldafermin + MYC
Mouse#115	4.9	0	Aldafermin + MYC
Mouse#121	9.6	2	Aldafermin + MYC
Mouse#116	4.2	0	Aldafermin + MYC
Mouse#117	3.6	0	Aldafermin + MYC
Mouse#123	6.4	10	Aldafermin + MYC
Mouse#125	20.3	25	Aldafermin + MYC
Mouse#118	4.9	2	Aldafermin + MYC
Mouse#119	4.8	2	Aldafermin + MYC
Mouse#120	5.5	1	Aldafermin + MYC
