# Supplementary material for: FGF19 and its analog Aldafermin cooperate with MYC to induce aggressive hepatocarcinogenesis
Source: EMBO Mol Med. 2024 Jan 16;16(2):2. doi: 10.1038/s44321-023-00021-x (PMC10897482; doi:10.1038/s44321-023-00021-x)
Supplement: Supplementary file 3 — Source Data Fig. 2 [file 44321_2023_21_MOESM3_ESM.zip › Figure 02 SourceData/Fig02PanelE/Table genes heatmap.csv]

Gene name	Cluster#
Bclaf3	1
Uvssa	1
Afg1l	1
Dnajb14	1
Phf20l1	1
Eml5	1
Aldh5a1	1
Tarsl2	1
Erbin	1
Rb1cc1	1
Myo6	1
Ndrg3	1
Pdcd4	1
Stau1	1
Nadk2	1
Prkaa2	1
Ptpn4	1
Atm	1
Ppig	1
Senp6	1
Cep41	1
Gm13135	1
Mblac2	1
Asap1	1
LOC118568318	1
Mras	1
Zfp30	1
Ankrd6	1
Ddhd2	1
Wdr19	1
Gm3704	1
Poli	1
Arhgap32	1
Cntrl	1
Mid2	1
Gm35591	1
Ncoa1	1
Pard3b	1
Patj	1
Syt14	1
Trim44	1
Abca8a	1
Mindy2	1
Pcgf5	1
Smyd1	1
Pdpr	1
Zfp729a	1
Dclk3	1
Prkcz	1
5033421B08Rik	1
Helb	1
Kdm3a	1
Zbtb26	1
4933431E20Rik	1
Plin4	1
Mpp4	1
Rab27a	1
Rps6ka5	1
Uhrf2	1
Syne3	1
Mpdz	1
Smad3	1
Prpf39	1
Upf3b	1
Thap2	1
Aplf	1
Prkcz2	1
Irx3	1
Cux1	1
Mark4	1
Cgnl1	1
Pde4a	1
Cd276	1
Arhgef26	1
Dapk2	1
Sult2a3	1
Foxq1	1
Tbc1d30	1
Bok	1
Osbpl3	1
Gramd4	1
Slc35e3	1
8030451A03Rik	1
Gm19680	1
Ccdc151	1
Il10rb	1
Cyb5rl	1
CYTB	1
Napepld	1
Car1	1
Nat8	1
Aff2	1
Map2k6	1
Nat8f5	1
Pxylp1	1
Mro	1
Vps50	1
Gm14569	1
Ugdh	1
Atp6v0a4	1
Ccdc162	1
Phax	1
Gprin3	1
Hhex	1
Cyp7a1	1
Fam78a	1
Emp2	1
Fam107b	1
Cuedc1	1
Treh	1
Fjx1	1
Insyn1	1
Lrrc39	1
Tmem253	1
Pfkm	1
Rec8	1
Mall	1
Trim16	1
Cables1	1
Trmt9b	1
Agbl3	1
Mdm1	1
Unc13b	1
Zbtb18	1
Trpm6	1
Gm1600	1
Erdr1	1
Slc5a1	1
B4galnt3	1
Stom	1
Celsr1	1
Rd3	1
1810034E14Rik	1
Gm11992	1
Gm43305	1
Sycn	1
Lrguk	1
Fabp6	1
Vwa3b	1
Albfm1	1
D3Ertd751e	1
Nmrk1	1
Ddx50	1
Lyrm7	1
Tmem123	1
Casp3	1
Pi4k2b	1
Gpx3	1
Slc30a4	1
Gm32468	1
Aldh1a7	1
Fyb2	1
BC049987	1
Slc22a6	1
Enpp5	1
Rab3a	1
Dync2li1	1
Mcf2l	1
BC029722	1
Rem2	1
Angptl2	1
Tmem159	1
Bspry	1
Smim24	1
Gm40453	1
Dao	1
Slc25a36	1
Armc9	1
Ckm	1
Prkg2	1
Kbtbd11	1
Frk	1
Lad1	1
Ccdc88a	1
Oxct1	1
Cpd	1
Map3k14	1
Apobec3	1
Cdk19	1
Rin2	1
Syn3	1
Tanc2	1
Sh3d21	1
Nedd9	1
Fry	1
Mfsd6	1
P4ha2	1
Sema5b	1
Sytl4	1
Tmem266	1
Saa3	1
Ldb3	1
Slc26a4	1
BC040756	1
Mbnl3	1
Cpne8	1
Gm35049	1
Chad	1
Ctsf	1
Ip6k2	1
Zfp791	1
Fam76b	1
Polr3gl	1
Arhgap5	1
Dbt	1
Gm830	1
L2hgdh	1
Gm3417	1
Igfbp2	1
Snapc5	1
Tbc1d32	1
Zfp994	1
Lrif1	1
Zfp729b	1
Asrgl1	1
Plac8l1	1
Parp6	1
Tiam2	1
Tprkb	1
Ddb2	1
Gm10685	1
Zfp2	1
Gm7072	1
Zfp617	1
Gm34833	1
Lacc1	1
Atg10	1
Gm13370	1
Tent5d	1
Krcc1	1
Sugt1	1
Tdp2	1
Clps	1
L1td1	1
P2ry14	1
Gm11266	1
Cox20	1
Map2	1
Carnmt1	1
Rbbp8	1
Mpp7	1
Fbxo3	1
Coq8a	1
Grb14	1
Fam107a	1
Tesk2	1
Gm52196	1
Sod2	1
Rpl21-ps15	1
Styx	1
Gm10335	1
Suclg2	1
Gm16089	1
Ift74	1
Tmem108	1
9130015G15Rik	1
Gm19744	1
Myh3	1
Gm19708	1
Kiz	1
4921507P07Rik	1
Pms1	1
Lrrcc1	1
Rsph3b	1
Elf1	1
Gm10614	1
Gm34595	1
Adam11	1
Dhtkd1	1
Pde1a	1
Stambp	1
Cir1	1
Gm5518	1
Csnk1g3	1
Lcorl	1
Mxi1	1
Gm31583	1
Akap7	1
LOC115490137	1
Zc3h6	1
Eid1	1
Jrkl	1
Hba-a2	2
Hbb-bt	2
Tmem191c	2
Gstt2	2
Pde6c	2
Flot1	2
Gm10080	2
H4c4	2
Gm22513	2
Snord3a	2
H4c14	2
H4f16	2
Fibp	2
Mfsd3	2
H4c6	2
LOC115488065	2
Mpg	2
Spcs2	2
Spcs3	2
Gm10243	2
Rpl31-ps14	2
Sec61b	2
Rpl17-ps4	2
Rps6-ps1	2
Gm5963	2
Rpl36-ps12	2
Rps19-ps6	2
Rpsa-ps1	2
Gm11826	2
Gm4705	2
Rpl7-ps7	2
Gm9058	2
Rpl39-ps	2
Rmrp	2
Gm14414	2
Rpl31-ps13	2
Rpl15-ps5	2
Gm3379	2
Rpl3-ps2	2
Gm9083	2
Rpl32l	2
Gm10420	2
Gm6286	2
Rpl7a-ps10	2
LOC100042019	2
Rpl35a-ps6	2
Rps18-ps5	2
Gm28530	2
Gm4613	2
Gm32899	2
Gm13436	2
Gm13192	2
Rps15a-ps5	2
Gm8129	2
Gm8623	2
Rps15a-ps3	2
Gm10362	2
Gm46370	2
Gm9523	2
Gm5837	2
Gm5191	2
Rps13-ps2	2
Chid1	2
Gm13430	2
mars-01	2
Ldha	2
Golt1a	2
Rps2-ps8	2
Gm9797	2
Rpl35a-ps3	2
Gm10076	2
Gm14586	2
Rpl35a-ps2	2
Rpl36a-ps1	2
Gm8225	2
Gm6278	2
Rpl31-ps15	2
Tmem254a	2
Krtcap2	2
Mydgf	2
Gm6341	2
Rpl19-ps7	2
Atox1	2
Smdt1	2
Gm12115	2
Gm4824	2
Rps23-ps1	2
Sft2d1	2
Gm5905	2
Gm5791	2
Rpl19-ps11	2
Gm12751	2
Gm13653	2
Rps27a-ps3	2
Gm12366	2
Gm17669	2
Antkmt	2
Gm3550	2
LOC118568637	2
Rps6-ps3	2
Gm6813	2
Gm11824	2
Gm13586	2
Gm15454	2
Rpsa-ps12	2
Gm6063	2
Gm53055	2
Gm5491	2
Rpsa-ps5	2
Gm8451	2
Rps15a-ps6	2
Gm34432	2
Gm46522	2
Gm9234	2
Rps15a-ps4	2
Gm5093	2
Rpl18a-ps1	2
Rpl31-ps10	2
Gm8662	2
Gm5879	2
LOC118568354	2
Rpl35a-ps5	2
Rpl27a-ps4	2
Rps3a2	2
Mtg1	2
Gm7600	2
Gm9703	2
Rpl36-ps2	2
Rpl36-ps3	2
Rps11-ps1	2
Rps12-ps4	2
Rpl22l1	2
Gm4828	2
Rps12-ps1	2
Gm41041	2
Gm7079	2
Rpl18-ps2	2
Rps12-ps24	2
Rps19-ps7	2
Gm18078	2
Gm7434	2
Gm2830	2
Rps12-ps10	2
Gm14633	2
Gm48909	2
Rpl31-ps11	2
Gm14165	2
Gm16409	2
Gm20900	2
Gm12922	2
Gm13226	2
Pnkp	2
Gm6485	2
Rpl28-ps3	2
Gm7143	2
Gm7432	2
Gm5786	2
Gm7413	2
Gm22068	2
LOC108167553	2
Gm13680	2
Gm15682	2
Cand2	2
Chst14	2
Rin3	2
Zc3h12d	2
Pitpnm1	2
Ggcx	2
Abca1	2
Anpep	2
Akt2-ps	2
St6gal1	2
Spty2d1	2
Adamts14	2
Mdm4	2
Papln	2
Tmem26	2
Rgl1	2
Tspan14	2
AU040320	2
Prrc1	2
Fiz1	2
Zfp710	2
Hipk2	2
Map4	2
Utrn	2
Wnk4	2
Ccdc24	2
Erf	2
Slc26a6	2
Tmem130	2
Ehd1	2
Slc35c2	2
Bak1	2
Card10	2
Gm9755	2
Pbx2	2
Slc9a3r1	2
Plod3	2
Atp6v0a1	2
Snai1	2
Ldlrap1	2
Nid1	2
Arhgap9	2
Cdc42ep5	2
Ptprg	2
Bco1	2
Rtl1	2
Sh3rf1	2
Anxa6	2
Gldc	2
Gm7517	2
Agrn	2
Cotl1	2
Cdk2ap2	2
Map2k2	2
Gm30970	2
Hyou1	2
Sec61a1	2
Alg3	2
Cdipt	2
Trp53	2
Plk3	2
Zmat3	2
Pigt	2
Scap	2
Lrrc8a	2
Sesn2	2
Itga5	2
Pgghg	2
Thpo	2
Ajuba	2
Rnps1-ps	2
Tle6	2
Ptk7	2
Tgfb3	2
Timp3	2
Laptm5	2
Sirpa	2
Lrrc25	2
Unc93b1	2
Gna15	2
Itga9	2
Ptgs1	2
Hmox1	2
Slc11a1	2
Fgr	2
Slc16a9	2
Clec1b	2
Tgm1	2
Cln3	2
Glmp	2
Tm4sf5	2
Gm13420	2
Arhgef25	2
Mdfi	2
Ctsa	2
Folr1	2
Kdelr1	2
5033406O09Rik	2
Car7	2
Cited1	2
Arpin	2
Chpf2	2
Nectin2	2
Aldh3b1	2
Trim46	2
C1qb	2
C1qc	2
Dnase2a	2
Reep5	2
Gm19426	2
Man2b2	2
Ppm1m	2
Wnt4	2
Ppp1r15a	2
Cblc	2
Iqcn	2
Insc	2
Abhd6	2
Tmed3	2
Angptl4	2
Gcnt2	2
Gm34081	2
Stx1a	2
Sigirr	2
Cdk5rap3	2
Macir	2
Ces2e	2
Pid1	2
2310069G16Rik	2
Gm41018	2
Gm41857	2
Gm36412	2
Aqp4	2
Aass	2
Kmo	2
Enpp3	2
Orai3	2
Gm27216	2
Nodal	2
Scamp5	2
Irak2	2
2900060B14Rik	2
H2bc11	2
Fndc4	2
H4c3	2
Tmem82	2
Ell2	2
Gm30081	2
Plg	2
Bach2	2
Cldn1	2
Gm35515	2
Dpy19l3	2
Ngef	2
Ralgps2	2
Tmtc2	2
Fgfr2	2
Sec24d	2
Slc44a1	2
Igfbp1	2
Sgtb	2
AI314278	2
Fam210a	2
Sgms1	2
Skil	2
Igf2bp1	2
Brsk1	2
Snx20	2
Shank2	2
Arid3a	2
Sowahb	2
Gprc5c	2
Tyro3	2
Gm32379	2
Tbx10	2
Hkdc1	2
Fam20a	2
Tcf7l1	2
Zim1	2
Ces2b	2
Peg3	2
Usp29	2
Homer2	2
Rnf144b	2
Ltbr	2
Qprt	2
Bmp7	2
Hmcn2	2
Dpysl5	2
Ramp2	2
Sall4	2
Npr3	2
Chrna4	2
Rogdi	2
Ddah2	2
Gm21370	2
Grhpr	2
Proc	2
Gm15519	2
Spp2	2
Ext1	2
Slamf9	2
Fcna	2
Tmem86a	2
Chsy3	2
Inka2	2
Trp53inp1	2
Ccng1	2
Ddit4l	2
Csrp1	2
Wtip	2
Btg2	2
F11r	2
Phlda3	2
Tmem229a	2
Arap2	2
Gm15459	2
Marco	2
Mdm2	2
Plk2	2
G0s2	2
Nkx2-2	2
Dntt	2
Paqr3	2
Fabp5	2
Gm14328	2
Gm6166	2
Dnpep	2
Ddt	2
Pla2g12b	2
Amz1	2
Cd86	2
LOC118567680	2
Gm15421	2
Gm25405	2
Bet1l	2
Gm15464	2
Gm11599	2
Gm4754	2
Gm9294	2
Gm6654	2
Gm9701	2
Gm8337	2
Gm6210	2
Gm7232	2
Hmgb1-ps1	2
__not_aligned	2
Gm4462	2
Rps4x-ps	2
Rps2-ps5	2
Rps2-ps7	2
Gm17786	2
Gm11539	2
Rpl18-ps1	2
Cyp2u1	2
Apoa1	2
Glud-ps	2
Cbx3-ps7	2
Actr3-ps	2
Gm5845	2
Gm15590	2
Gm5883	2
Gm9836	2
Eif5al3-ps	2
Tspan4	2
Gm12335	2
Gm10705	2
Gm12919	2
Gm9790	2
Rps7-ps2	2
Gm13552	2
Cisd3b	2
Gm5537	2
Psenen-ps	2
Gm5561	2
Rpl10-ps3	2
Gm12191	2
Gm14303	2
Gm34865	2
Gm10120	2
Gm10051	2
Gm6311	2
Ftl2-ps	2
Gm12164	2
Amdhd2	2
Prcp	2
Hcar2	2
Cars	2
H2bc15	2
LOC118567335	2
Rasgrp2	2
Eda2r	2
Gdf15	2
Ralb	2
Fam118b	2
Sytl5	2
Fdps	2
Gm3571	2
Il4ra	2
Naglu	2
P2ry2	2
Tpp1	2
Gm6363	2
Hspa5	2
Egln2	2
Tmem176a	2
Gstp3	2
Tmem176b	2
Gm10231	2
Gm5873	2
Slc39a1-ps	2
Cd81	2
Rhod	2
Slc35b1	2
Kdelr2	2
Tmed9	2
Gm13292	2
Gm16385	2
Gm6375	2
Gm3839	2
Gm11793	2
Hyal2	2
Creld2	2
Gm43471	2
LOC118567350	2
Gm16378	2
Mif-ps	2
Actg-ps1	2
Gm6180	2
Gm4735	2
Gm5940	2
Kansl2-ps	2
Ak1	2
Gm16379	2
Med29	2
Hspbp1	2
Irf3	2
Gm10291	2
Ybx1-ps2	2
Trp53-ps	2
Pepd	2
Pgam1-ps1	2
