# Supplementary material for: FGF19 and its analog Aldafermin cooperate with MYC to induce aggressive hepatocarcinogenesis
Source: EMBO Mol Med. 2024 Jan 16;16(2):2. doi: 10.1038/s44321-023-00021-x (PMC10897482; doi:10.1038/s44321-023-00021-x)
Supplement: Supplementary file 4 — Source Data Fig. 3 [file 44321_2023_21_MOESM4_ESM.zip]

Archive with 29 entries (25 files):
- Figure 03 SourceData/
- Figure 03 SourceData/Fig03PanelA/
- Figure 03 SourceData/Fig03PanelA/Fig03PanelA - Purification FGF19.jpg
- Figure 03 SourceData/Fig03PanelA/Fig03PanelA - PurificationAldafermin.jpg
- Figure 03 SourceData/Fig03PanelA/PurificationAldafermin Step#1.pdf
- Figure 03 SourceData/Fig03PanelA/PurificationAldafermin Step#2.pdf
- Figure 03 SourceData/Fig03PanelA/PurificationAldafermin Step#3.pdf
- Figure 03 SourceData/Fig03PanelA/PurificationFGF19 Step#1.pdf
- Figure 03 SourceData/Fig03PanelA/PurificationFGF19 Step#2.pdf
- Figure 03 SourceData/Fig03PanelA/PurificationFGF19 Step#3.pdf
- Figure 03 SourceData/Fig03PanelA/Thumbs.db
- Figure 03 SourceData/Fig03PanelB/
- Figure 03 SourceData/Fig03PanelB/Fig03PanelB - Cyp7a1 levels.xlsx
- Figure 03 SourceData/Fig03PanelB/Fig03PanelB - FGF19 Aldafermin blood levels.xlsx
- Figure 03 SourceData/Fig03PanelC/
- Figure 03 SourceData/Fig03PanelC/Fig03PanelC - Foci area.xlsx
- Figure 03 SourceData/Fig03PanelC/Fig03PanelC - Foci EdU percentage.xlsx
- Figure 03 SourceData/Fig03PanelC/Mouse#151-40x-G.tif
- Figure 03 SourceData/Fig03PanelC/Mouse#151-40x-GRB.tif
- Figure 03 SourceData/Fig03PanelC/Mouse#151-40x-R.tif
- Figure 03 SourceData/Fig03PanelC/Mouse#151-40x.czi
- Figure 03 SourceData/Fig03PanelC/Mouse#156-40x-G.tif
- Figure 03 SourceData/Fig03PanelC/Mouse#156-40x-GRB.tif
- Figure 03 SourceData/Fig03PanelC/Mouse#156-40x-R.tif
- Figure 03 SourceData/Fig03PanelC/Mouse#156-40x.czi
- Figure 03 SourceData/Fig03PanelC/Mouse#159-40x-G.tif
- Figure 03 SourceData/Fig03PanelC/Mouse#159-40x-GRB.tif
- Figure 03 SourceData/Fig03PanelC/Mouse#159-40x-R.tif
- Figure 03 SourceData/Fig03PanelC/Mouse#159-40x.czi
