# Supplementary material for: FGF19 and its analog Aldafermin cooperate with MYC to induce aggressive hepatocarcinogenesis
Source: EMBO Mol Med. 2024 Jan 16;16(2):2. doi: 10.1038/s44321-023-00021-x (PMC10897482; doi:10.1038/s44321-023-00021-x)
Supplement: Supplementary file 4 — Source Data Fig. 3 [file 44321_2023_21_MOESM4_ESM.zip › Figure 03 SourceData/Fig03PanelB/Fig03PanelB - Cyp7a1 levels.xlsx]

## Sheet: Sheet1
MouseID	Protein injected	Ratio HPRT/Cyp7a1
Mouse#135	rFGF19	0.7158
Mouse#136	rFGF19	0.3016
Mouse#137	rFGF19	0.8692
Mouse#129	rFGF19	0.2219
Mouse#130	rFGF19	0.7996
Mouse#131	rFGF19	0.3892
Mouse#141	rAldafermin	0.48245
Mouse#142	rAldafermin	0.1332
Mouse#143	rAldafermin	0.07625
Mouse#147	rAldafermin	0.30925
Mouse#148	rAldafermin	0.17735
Mouse#132	BSA	0.8598
Mouse#133	BSA	1.763
Mouse#134	BSA	2.17
Mouse#138	BSA	2.6645
Mouse#139	BSA	6.6465
Mouse#140	BSA	3.123
Mouse#144	BSA	2.8675
Mouse#145	BSA	1.572
Mouse#146	BSA	1.4117
Mouse#126	BSA	1.995
Mouse#127	BSA	2.53
Mouse#128	BSA	0.7725
