# Supplementary material for: FGF19 and its analog Aldafermin cooperate with MYC to induce aggressive hepatocarcinogenesis
Source: EMBO Mol Med. 2024 Jan 16;16(2):2. doi: 10.1038/s44321-023-00021-x (PMC10897482; doi:10.1038/s44321-023-00021-x)
Supplement: Supplementary file 4 — Source Data Fig. 3 [file 44321_2023_21_MOESM4_ESM.zip › Figure 03 SourceData/Fig03PanelB/Fig03PanelB - FGF19 Aldafermin blood levels.xlsx]

## Sheet: Sheet1
MouseID	[FGF19] (ng/mL)	Protein injected
Mouse#135	31.7309	rFGF19
Mouse#136	2.20073	rFGF19
Mouse#137	33.7821	rFGF19
Mouse#129	28.6527	rFGF19
Mouse#130	18.6129	rFGF19
Mouse#131	35.7263	rFGF19
Mouse#141	4.06023	rAldafermin
Mouse#142	5.77121	rAldafermin
Mouse#143	2.2839	rAldafermin
Mouse#147	68.1349	rAldafermin
Mouse#148	34.3163	rAldafermin
