# Supplementary material for: FGF19 and its analog Aldafermin cooperate with MYC to induce aggressive hepatocarcinogenesis
Source: EMBO Mol Med. 2024 Jan 16;16(2):2. doi: 10.1038/s44321-023-00021-x (PMC10897482; doi:10.1038/s44321-023-00021-x)
Supplement: Supplementary file 4 — Source Data Fig. 3 [file 44321_2023_21_MOESM4_ESM.zip › Figure 03 SourceData/Fig03PanelC/Fig03PanelC - Foci area.xlsx]

## Sheet: Sheet1
MYC + rGST	MYC + rGST	MYC + rGST	MYC + rGST	MYC + rGST	MYC+rFGF19	MYC+rFGF19	MYC+rFGF19	MYC+rFGF19	MYC+rFGF19	MYC+rAldafermin	MYC+rAldafermin	MYC+rAldafermin	MYC+rAldafermin	MYC+rAldafermin
Foci Area	Foci Area	Foci Area	Foci Area	Foci Area	Foci Area	Foci Area	Foci Area	Foci Area	Foci Area	Foci Area	Foci Area	Foci Area	Foci Area	Foci Area
Mouse#149	Mouse#150	Mouse#151	Mouse#152	Mouse#153	Mouse#154	Mouse#155	Mouse#156	Mouse#157	Mouse#158	Mouse#159	Mouse#160	Mouse#161	Mouse#162	Mouse#163
					0.033483	0.035811	0.16155	0.024994	0.012054	0.021414	0.013661	0.035346	0.017008	0.021666
					0.030739	0.017663	0.021671	0.010204	0.027089	0.024019	0.034849	0.011459	0.031419	0.054365
					0.028659	0.011031	0.034614	0.013744	0.041247	0.018904	0.018973	0.051424	0.023251	0.028692
					0.009947	0.031793	0.034515	0.012836	0.041544	0.092179	0.022139	0.035346	0.016455	0.041529
					0.00859		0.026375	0.03187	0.022239	0.034227	0.022256	0.036296	0.010516	0.015971
					0.045648		0.153466	0.005452	0.015245	0.012918	0.048077	0.024347	0.027085	0.010129
					0.036298		0.15879		0.021328	0.028521	0.026518	0.00951	0.023767	0.040642
					0.016725		0.025255		0.018897	0.0406	0.040669	0.010974	0.011249	0.009607
					0.020525		0.069096		0.013474	0.052628	0.035457	0.022979	0.016855	0.036548
					0.04977		0.013535		0.015155	0.026393	0.023187	0.014268	0.041789	0.016643
					0.026191		0.051196			0.013769	0.037961	0.025922	0.020851	0.012341
					0.010917		0.056121			0.029647	0.024854	0.010804	0.015115	0.008339
					0.018642		0.138591			0.010229	0.019799	0.015591	0.014138	0.030879
					0.024087		0.04152			0.074478		0.032195	0.018948	0.034903
					0.007269		0.066035			0.021761		0.042065	0.018437	0.018752
					0.007011		0.010034			0.043672		0.023857	0.02337	0.026338
					0.049063		0.037282			0.018852		0.024842	0.021103	0.026701
					0.021424		0.124392			0.025877		0.055641	0.031554	0.012171
					0.02149		0.129104			0.050106		0.012475	0.010018	0.01182
					0.00983		0.035548			0.010455		0.015913	0.02288	0.034181
					0.009749		0.062071			0.014394		0.025465	0.012512	0.036401
					0.033452		0.020503			0.005257		0.012852		0.033668
					0.01272		0.018781			0.008189		0.00988		0.019046
					0.108508		0.031957			0.112662		0.02943
					0.023105		0.050062			0.0445		0.018919
					0.009286		0.055653			0.018148		0.016725
					0.012639		0.044648			0.02967		0.01919
					0.013998		0.077379			0.020852		0.023173
					0.034121		0.042526			0.024904		0.022021
					0.014291		0.065934			0.015923		0.020883
					0.013083		0.017642			0.02484		0.017455
					0.024463		0.027656			0.010276		0.01092
					0.035362		0.025441			0.010887		0.022983
					0.01124		0.029858			0.017104		0.026944
					0.02049		0.065134			0.01685		0.03771
					0.06744		0.035388			0.049699		0.017148
					0.016121		0.04208			0.016971		0.010647
					0.004933		0.038677			0.008967
					0.010723		0.125743			0.013015
							0.019403			0.135214
							0.024061			0.037667
							0.008868			0.012449
							0.020046			0.075586
							0.037456			0.006172
							0.10588			0.017701
							0.013897			0.038427
							0.045808			0.014872
							0.031979			0.026616
							0.02537			0.005114
							0.020965			0.01333
							0.075155			0.019317
							0.014146			0.022004
							0.054451			0.0536
							0.06174			0.017383
							0.098653			0.048554
							0.024944			0.017272
							0.095754			0.052214
							0.041535			0.0257
							0.020832			0.037933
							0.008233			0.038259
							0.042065			0.074207
							0.102582			0.015973
							0.041487			0.027686
							0.018175			0.011395
							0.015193			0.023039
							0.029815			0.023835
							0.028579			0.029314
							0.027044			0.06461
							0.014987			0.032156
							0.023134			0.017019
							0.018163			0.013276
							0.014236			0.083593
							0.018861			0.026075
							0.020491			0.029978
							0.026371			0.03282
							0.082032			0.075135
							0.08288			0.033871
							0.018304			0.026779
							0.027142			0.008502
							0.046524			0.012187
							0.01966			0.01027
							0.080569			0.019762
							0.041165			0.014186
							0.050911			0.007881
							0.077115			0.056798
							0.033251			0.018989
							0.0385			0.028051
							0.025885			0.016416
							0.049566			0.025587
							0.022936			0.022067
							0.053744			0.025693
							0.017991			0.024376
							0.088869			0.034036
							0.041251			0.032548
							0.036678			0.026544
							0.02187			0.036649
							0.081818			0.060312
							0.057557			0.019713
							0.087824			0.03108
							0.066054			0.0686
							0.041349			0.015762
							0.025544			0.04637
							0.026264			0.050626
							0.020483			0.0202
							0.015531			0.01862
							0.012174			0.045005
							0.05106			0.046813
							0.061943			0.017344
							0.014763			0.066534
							0.027424			0.006602
							0.011484			0.013717
							0.018672			0.019141
							0.015263			0.027866
							0.036602			0.011585
							0.025629			0.021966
							0.057329			0.068372
							0.018556			0.047946
							0.019647			0.013499
							0.052339			0.014177
							0.061041			0.039374
							0.086863			0.016942
							0.019006			0.011509
							0.027454			0.045522
							0.047895			0.022149
							0.019579			0.06678
							0.045376			0.058217
							0.019702			0.027679
							0.022408			0.02352
							0.010673			0.017072
							0.009398			0.050906
							0.02653			0.025946
							0.082419			0.024606
							0.041618			0.075247
							0.024753			0.032446
							0.019874			0.015003
							0.015566			0.017246
							0.05399			0.039742
							0.032968			0.019324
							0.034619			0.005452
							0.017734			0.054414
							0.143269			0.073514
							0.067806			0.043545
							0.063737			0.024929
							0.010956			0.020867
							0.010991			0.046502
							0.046038			0.010607
							0.020606			0.010519
							0.064894			0.013678
							0.017651			0.033595
							0.047004			0.015237
							0.016123			0.0509
							0.050541			0.087967
							0.016401			0.018211
							0.009881			0.03865
							0.030398			0.062207
							0.050626			0.024592
							0.02677			0.021661
							0.039139			0.018597
							0.04637			0.052779
							0.035768			0.038929
							0.008516			0.019219
							0.038492			0.019686
							0.041025			0.016746
							0.036874			0.019181
							0.030515			0.057259
							0.019992			0.046132
							0.040601			0.021122
							0.041599			0.050028
							0.017794			0.025269
							0.054919			0.013438
							0.032339			0.096139
							0.009121			0.020544
							0.009822			0.022656
							0.017168			0.013535
							0.013282			0.015764
							0.022228			0.016739
							0.022586			0.017326
							0.026186			0.010105
							0.053293			0.008151
							0.021241			0.017251
							0.071154			0.072765
							0.062609			0.025345
							0.011226			0.064345
							0.017608			0.020781
							0.012774			0.035225
							0.00813			0.018578
							0.03728			0.030767
							0.0779			0.014379
							0.021883			0.009559
							0.027812			0.00758
							0.043435			0.015045
							0.027806			0.017127
							0.057445			0.03598
							0.045209			0.046813
							0.056092			0.042469
							0.014808			0.017572
							0.055242			0.014885
							0.035			0.060793
							0.014289			0.012829
							0.025736			0.022698
							0.041103			0.047584
							0.039559			0.005364
							0.022692			0.02187
							0.040656			0.013427
							0.025996			0.044572
							0.017227			0.029157
							0.011914			0.040522
							0.066584			0.036329
							0.030896			0.034648
							0.05328			0.021481
							0.040185			0.044553
							0.096916			0.035295
							0.057017
							0.014714
							0.034252
							0.026745
							0.095427
							0.020316
							0.049661
							0.036414
							0.042375
							0.065966
							0.018625
							0.020352
