# Supplementary material for: FGF19 and its analog Aldafermin cooperate with MYC to induce aggressive hepatocarcinogenesis
Source: EMBO Mol Med. 2024 Jan 16;16(2):2. doi: 10.1038/s44321-023-00021-x (PMC10897482; doi:10.1038/s44321-023-00021-x)
Supplement: Supplementary file 4 — Source Data Fig. 3 [file 44321_2023_21_MOESM4_ESM.zip › Figure 03 SourceData/Fig03PanelC/Fig03PanelC - Foci EdU percentage.xlsx]

## Sheet: Sheet1
	MYC + rGST	MYC + rGST	MYC + rGST	MYC + rGST	MYC + rGST	MYC + rGST	MYC + rGST	MYC + rGST	MYC + rGST	MYC + rGST	MYC+rFGF19	MYC+rFGF19	MYC+rFGF19	MYC+rFGF19	MYC+rFGF19	MYC+rFGF19	MYC+rFGF19	MYC+rFGF19	MYC+rFGF19	MYC+rFGF19	MYC+rAldafermin	MYC+rAldafermin	MYC+rAldafermin	MYC+rAldafermin	MYC+rAldafermin	MYC+rAldafermin	MYC+rAldafermin	MYC+rAldafermin	MYC+rAldafermin	MYC+rAldafermin
Foci EdU percentage	10	20	30	40	50	60	70	80	90	100	10	20	30	40	50	60	70	80	90	100	10	20	30	40	50	60	70	80	90	100
Number of foci	0	0	0	0	0	0	0	0	0	0	38	42	57	53	35	30	12	4	6	6	42	33	51	58	35	29	20	6	7	3
